# Supplementary material for: Wide Spread of blaCTX–M–9/mcr-9 IncHI2/ST1 Plasmids and CTX-M-9-Producing Escherichia coli and Enterobacter cloacae in Rescued Wild Animals
Source: Front Microbiol. 2020 Nov 17;11:601317. doi: 10.3389/fmicb.2020.601317 (PMC7717979; doi:10.3389/fmicb.2020.601317)
Supplement: Supplementary file 2 [file Table_1.XLSX]

## Sheet: Birds_ESBL_Collection
Bird number	Strain number	Sampling date	Bird species	Environment	Alimentation	Biotope	Migration	Physiological state	Sanitary state	Bacterial species	Phylogeny	PFGE profile	MLST	CTX-M enzyme	SVH-12	MCR-9	amoxicillin	amoxicillin + clavulanic acid	cefalotin	cefuroxime	cefotaxim	ceftiofur	piperacillin	ticarcillin	piperacillin + tazobactam	ticarcillin + clavulanic acid	ertapenem	ceftazidime	cefoxitin	cefepime	aztreonam	cefquinome	streptomycin	kanamycin	amikacin	apramycin	gentamicin	tobramycin	netilmicin	chloramphenicol	florfenicol	tetracycline	sulfonamides	trimethorpim	nalidixic acid	enrofloxacin	ofloxacin
1_13	40401	2015-05-06	Accipiter nisus	Terrestrial	Carnivorous	Countryside	Europe / North Africa	Adult	Injured	E. coli	B1	N	ST155	CTX-M-1	−	−	6	19	6	6	17	15	9	6	27	10	34	26	25	21	22	19	6	24	27	18	28	26	31	25	28	6	6	6	19	31	29
2_17	40402	2015-05-06	Otus scops	Terrestrial	Insectivore	Urban	Africa	Adult	Dead	E. coli	B1	N	ST155	CTX-M-1	−	−	6	19	6	6	16	14	9	6	28	6	33	24	24	21	22	14	6	24	22	19	27	24	30	25	29	6	6	6	22	31	29
3_27	40403	2015-05-12	Larus michahellis	Marine	Omnivorous	Urban	Sedentary	Adult	Injured	E. coli	B1	N	ST155	CTX-M-1	−	−	6	19	6	6	15	14	9	6	28	6	33	25	24	22	22	18	6	24	28	19	27	25	29	26	28	6	6	6	22	32	30
4_30	40404	2015-05-12	Larus michahellis	Marine	Omnivorous	Urban	Sedentary	Adult	Injured	E. coli	B1	Q	ST224	CTX-M-1	−	−	6	18	6	6	14	13	8	6	27	6	32	25	23	21	21	17	15	6	26	16	26	22	26	10	15	6	6	6	6	6	6
4_30_2	40405									E. coli	B1	N	ST155	CTX-M-1	−	−	6	19	6	6	15	13	8	6	26	22	33	25	23	21	21	18	6	26	28	22	29	27	30	25	26	6	6	6	21	31	29
5_53	40406	2015-05-28	Pica pica	Terrestrial	Omnivorous	Urban / Countryside	Sedentary	Juvenile	Healthy	E. coli	B1	C	ST223	CTX-M-9	negtive	positive	6	23	6	6	20	18	14	6	29	9	36	29	26	26	29	22	16	18	24	17	19	16	27	22	23	20	6	29	21	32	31
6_56	40407	2015-05-28	Strix aluco	Terrestrial	Carnivorous	Urban / Countryside	Europe	Juvenile	Healthy	E. coli	B1	B	ST1246	CTX-M-9	negtive	positive	6	24	6	6	21	19	15	6	30	25	34	30	27	28	29	22	16	19	25	21	19	17	27	26	25	22	6	27	23	32	31
7_66	40408	2015-05-29	Merops apiaster	Terrestrial	Insectivore	Countryside	Africa	Adult	Dead	E. cloacae	−	1	new	CTX-M-9	positive	positive	6	9	6	6	17	16	10	6	28	19	24	14	6	25	11	20	14	6	20	22	14	8	10	6	24	8	6	28	17	22	22
7_66_2	40502									Citrobacter spp	−	ND	ND	CTX-M-9	positive	positive	6	7	6	6	17	16	8	6	28	17	25	14	6	25	11	19	13	6	20	23	14	8	10	6	24	7	6	23	18	21	23
8_81	40409	2015-06-03	Columba livia	Terrestrial	Granivorous	Urban	Sedentary	Adult	Injured	E. coli	B1	B	ST1246	CTX-M-9	positive	positive	6	22	6	6	20	18	13	6	28	8	34	20	26	26	18	22	15	6	20	18	17	9	11	6	26	9	6	28	24	32	33
9_84	40410	2015-06-03	Streptopelia decaocto	Terrestrial	Granivorous	Urban	Sedentary	Juvenile	Healthy	E. coli	B1	B	ST1246	CTX-M-9	positive	negative	6	22	6	6	20	19	13	6	29	9	34	21	26	26	19	22	15	7	19	18	17	8	11	6	26	9	6	29	16	22	23
10_85	40411	2015-06-03	Streptopelia decaocto	Terrestrial	Granivorous	Urban	Sedentary	Juvenile	Healthy	E. coli	B1	C	ST223	CTX-M-9	positive	positive	6	21	6	6	19	17	11	6	26	9	32	20	25	25	17	20	14	6	17	17	15	6	10	6	25	8	6	28	14	20	22
11_93	40412	2015-06-03	Pica pica	Terrestrial	Omnivorous	Urban / Countryside	Sedentary	Juvenile	Sick	E. coli	B1	B	ST1246	CTX-M-9	negtive	negative	6	22	6	6	19	18	12	6	28	11	33	20	26	25	17	21	14	6	19	17	16	8	11	6	26	9	6	29	15	22	22
11_93_2	40508									E. cloacae	−	1	new	CTX-M-9	positive	positive	6	7	6	6	17	16	9	6	27	19	24	13	6	24	10	18	14	6	20	22	13	7	9	6	27	9	6	28	19	23	23
12_95	40413	2015-06-03	Pica pica	Terrestrial	Omnivorous	Urban / Countryside	Sedentary	Juvenile	Healthy	E. coli	B1	B	ST1246	CTX-M-9	positive	positive	6	22	6	6	21	20	13	6	29	23	34	22	26	27	17	22	15	6	20	21	16	9	12	6	25	9	6	27	16	23	23
13_96	40414	2015-06-03	Strix aluco	Terrestrial	Carnivorous	Urban / Countryside	Europe	Juvenile	Healthy	E. coli	B1	D	ST40	CTX-M-9	positive	positive	6	23	6	6	21	20	14	6	29	24	34	21	26	25	18	22	15	17	25	20	18	16	27	6	22	8	6	28	15	22	22
14_97	40415	2015-06-04	Strix aluco	Terrestrial	Carnivorous	Urban / Countryside	Europe	Juvenile	Healthy	E. coli	B1	D	ST40	CTX-M-9	positive	positive	6	20	6	6	21	20	12	6	27	22	34	21	27	26	18	22	14	6	19	19	14	9	11	6	22	8	6	6	15	22	22
14_97_2	40509									E. cloacae	−	1	new	CTX-M-9	positive	positive	6	7	6	6	17	15	8	6	28	17	23	13	6	25	11	18	13	6	19	21	13	7	8	6	22	8	6	27	19	23	23
15_98	40416	2015-06-05	Strix aluco	Terrestrial	Carnivorous	Urban / Countryside	Europe	Juvenile	Injured	E. coli	B1	B	ST1246	CTX-M-9	positive	positive	6	23	6	6	20	19	13	6	28	24	34	21	26	25	18	22	15	6	19	20	15	9	12	6	24	9	6	28	15	21	22
15_98_2	40503									Citrobacter spp	−	ND	ND	CTX-M-9	positive	positive	6	7	6	6	17	15	9	6	28	8	26	14	6	26	13	22	14	7	20	22	16	9	12	6	23	9	6	31	14	19	22
16_102	40417	2015-06-03	Larus michahellis	Marine	Omnivorous	Urban	Sedentary	Juvenile	Injured	E. coli	A	R	ST10	CTX-M-1	−	−	6	23	6	6	16	13	9	6	28	23	33	27	26	22	22	17	22	24	26	21	26	23	28	25	26	6	24	30	24	31	29
16_102_2	40418									E. coli	B1	D	ST40	CTX-M-9	positive	positive	6	23	6	6	21	19	13	6	28	25	34	21	26	26	18	23	14	6	19	20	15	8	12	6	24	8	6	28	15	21	22
17_111	40419	2015-06-10	Columba livia	Terrestrial	Granivorous	Urban	Sedentary	unknown	unknown	E. coli	B1	B	ST1246	CTX-M-9	positive	positive	6	22	6	6	20	18	12	6	28	10	33	20	26	26	18	21	15	6	19	18	15	9	12	6	26	9	6	29	16	22	22
18_113	40511	2015-06-10	Athene noctua	Terrestrial	Carnivorous	Urban / Countryside	Sedentary	Juvenile	Healthy	E. cloacae	−	2	ST135	CTX-M-9	positive	positive	6	8	6	6	20	18	11	6	27	17	32	17	8	27	15	23	11	6	21	22	14	8	10	6	23	8	6	6	13	19	21
19_114	40512	2015-06-09	Corvus monedula	Terrestrial	Omnivorous	Urban / Countryside	Sedentary	Adult	Injured	E. cloacae	−	1	new	CTX-M-9	positive	positive	6	7	6	6	16	15	9	6	26	18	23	13	6	24	11	18	12	6	20	22	14	8	10	6	24	8	6	28	18	22	23
20_116	40422	2015-06-10	Corvus monedula	Terrestrial	Omnivorous	Urban / Countryside	Sedentary	Juvenile	Healthy	E. coli	B1	B	ST1246	CTX-M-9	positive	positive	6	23	6	6	21	19	12	6	30	6	35	20	27	27	17	22	15	6	19	18	16	8	11	6	25	8	6	29	9	22	23
20_116_2	40504									Citrobacter spp	−	ND	ND	CTX-M-9	positive	positive	6	6	6	6	17	15	11	6	27	6	26	14	6	25	14	20	14	6	20	22	17	6	12	6	25	10	6	31	14	21	23
21_117	40423	2015-06-10	Corvus monedula	Terrestrial	Omnivorous	Urban / Countryside	Sedentary	Juvenile	Healthy	E. coli	B1	B	ST1246	CTX-M-9	positive	positive	6	21	6	6	21	20	13	6	29	6	35	21	27	27	18	22	14	6	19	17	15	8	10	6	27	8	6	29	16	22	23
22_121	41365	2015-06-10	Pica pica	Terrestrial	Omnivorous	Urban / Countryside	Sedentary	Juvenile	Healthy	Citrobacter spp	−	ND	ND	CTX-M-9	positive	positive	6	8	6	6	18	15	8	6	28	16	26	13	6	25	10	19	13	6	20	22	14	8	10	6	23	8	6	27	17	22	23
23_125	40424	2015-06-09	Streptopelia decaocto	Terrestrial	Granivorous	Urban	Sedentary	Juvenile	Healthy	E. coli	B1	B	ST1246	CTX-M-9	positive	positive	6	21	6	6	21	19	13	6	30	6	34	20	27	26	18	22	14	6	19	18	16	9	12	6	27	9	6	29	17	22	24
24_127	40425	2015-06-09	Larus michahellis	Marine	Omnivorous	Urban	Sedentary	Adult	Injured	E. coli	B1	N	ST155	CTX-M-1	−	−	6	17	6	6	17	15	8	6	28	6	34	26	25	23	21	19	6	24	25	18	26	25	31	26	26	6	6	6	21	29	29
25_131	40428	2015-06-10	Strix aluco	Terrestrial	Carnivorous	Urban / Countryside	Europe	Juvenile	Healthy	E. coli	A	A	ST746	CTX-M-9	positive	positive	6	20	6	6	19	19	13	6	29	6	32	19	21	25	14	17	14	6	20	17	17	8	12	6	24	6	6	28	13	21	20
26_132	40429	2015-06-10	Falco tinnunculus	Terrestrial	Carnivorous	Countryside	Europe / North Africa	Juvenile	Healthy	E. coli	B1	N	ST155	CTX-M-1	−	−	6	18	6	6	16	14	7	6	29	6	33	26	24	23	22	18	6	24	27	19	28	25	28	25	28	6	6	6	21	31	30
27_156	40435	2015-06-16	Corvus monedula	Terrestrial	Omnivorous	Urban / Countryside	Sedentary	Juvenile	Healthy	E. coli	B1	B	ST1246	CTX-M-9	positive	positive	6	21	6	6	19	18	12	6	29	6	33	19	25	26	17	21	14	6	20	20	15	7	11	6	26	8	6	28	17	21	23
27_156_2	40513									E. cloacae	−	1	new	CTX-M-9	positive	positive	6	7	6	6	16	15	9	6	27	18	24	14	6	24	10	18	13	6	20	21	14	8	9	6	24	8	6	28	16	22	23
28_157	40437	2015-06-16	Corvus monedula	Terrestrial	Omnivorous	Urban / Countryside	Sedentary	Juvenile	Healthy	E. coli	B1	B	ST1246	CTX-M-9	positive	positive	6	21	6	6	20	19	12	6	29	6	34	20	26	26	18	22	15	6	18	19	16	8	12	6	27	9	6	29	16	21	23
28_157_2	40514									E. cloacae	−	1	new	CTX-M-9	positive	positive	6	7	6	6	16	15	9	6	27	16	23	14	6	25	10	18	11	6	18	21	13	8	9	6	24	8	6	27	17	21	22
29_162	40436	2015-06-18	Falco tinnunculus	Terrestrial	Carnivorous	Countryside	Europe / North Africa	Juvenile	Healthy	E. coli	B1	F	ST155	CTX-M-1	−	−	6	19	6	6	12	10	6	6	29	6	30	25	26	19	18	14	19	24	27	20	26	24	27	26	27	6	6	31	25	32	33
29_162_2	40515									E. cloacae	−	2	ST135	CTX-M-9	positive	positive	6	8	6	6	19	18	12	6	29	16	29	18	8	27	15	21	15	6	22	22	14	6	13	6	23	7	6	31	15	22	23
30_163	40438	2015-06-18	Anas platyrhynchos domesticus	Fresh water	Omnivorous	Urban / Countryside	Sedentary	Juvenile	Sick	E. coli	B1	T	ST88	CTX-M-1	−	−	6	20	6	6	16	14	8	6	29	6	33	27	26	22	22	17	6	24	26	20	27	25	27	23	26	6	6	6	21	30	29
31_165	40439	2015-06-18	Corvus monedula	Terrestrial	Omnivorous	Urban / Countryside	Sedentary	Juvenile	Sick	E. coli	A	A	ST746	CTX-M-9	positive	positive	6	21	6	6	20	18	14	6	29	6	34	19	22	24	16	19	14	6	19	20	14	8	12	6	22	8	6	28	16	20	21
32_175	40444	2015-06-30	Sturnus vulgaris	Terrestrial	Omnivorous	Urban / Countryside	Sedentary	Juvenile	Healthy	E. coli	A	A	ST746	CTX-M-9	positive	positive	6	20	6	6	19	18	14	6	28	6	31	18	21	23	15	19	15	6	20	20	16	9	11	6	22	8	6	28	15	20	20
32_175_2	40517									E. cloacae	−	1	new	CTX-M-9	positive	positive	6	7	6	6	17	15	8	6	27	17	26	12	6	25	11	19	13	6	19	22	12	6	9	6	24	8	6	27	17	21	22
33_176	40445	2015-06-30	Sturnus vulgaris	Terrestrial	Omnivorous	Urban / Countryside	Sedentary	Juvenile	Healthy	E. coli	A	A	ST746	CTX-M-9	positive	positive	6	19	6	6	18	17	12	6	27	6	31	17	18	23	12	14	13	6	19	20	17	8	10	6	22	7	6	25	13	20	19
34_178	40446	2015-06-30	Sturnus vulgaris	Terrestrial	Omnivorous	Urban / Countryside	Sedentary	Juvenile	Healthy	E. coli	B1	U	ST155	CTX-M-1	−	−	6	18	6	6	16	14	10	6	28	6	31	26	24	22	22	17	6	23	25	18	26	23	26	25	26	6	6	6	23	30	28
35_181	40447	2015-06-30	Falco tinnunculus	Terrestrial	Carnivorous	Countryside	Europe / North Africa	Juvenile	Healthy	E. coli	B1	V	ST155	CTX-M-1	−	−	6	17	6	6	15	13	9	6	28	6	33	25	24	21	21	17	6	25	27	21	27	25	30	29	28	6	6	6	21	32	30
36_183	40448	2015-06-30	Passer domesticus	Terrestrial	Granivorous	Urban	Sedentary	Juvenile	Healthy	E. coli	B1	B	ST1246	CTX-M-9	positive	positive	6	21	6	6	20	19	14	6	29	6	35	20	26	27	17	20	15	6	19	20	15	8	11	6	25	8	6	28	16	23	23
36_183_2	40518									E. cloacae	−	2	ST135	CTX-M-9	positive	positive	6	8	6	6	20	17	12	6	29	15	29	17	8	27	15	23	14	6	20	23	13	6	12	6	24	8	6	29	14	20	22
37_184	40449	2015-06-30	Passer domesticus	Terrestrial	Granivorous	Urban	Sedentary	Juvenile	Healthy	E. coli	A	A	ST746	CTX-M-9	negtive	positive	6	22	6	6	20	19	13	6	28	23	33	19	21	23	16	20	14	6	19	20	15	9	11	6	23	7	6	27	16	20	20
37_184_2	40450									E. coli	B1	B	ST1246	CTX-M-9	positive	positive	6	21	6	6	20	19	12	6	29	25	35	20	25	26	18	21	15	6	20	20	15	8	11	6	25	9	6	25	16	21	23
38_186	40451	2015-06-30	Turdus merula	Terrestrial	Omnivorous	Urban / Countryside	Europe	Juvenile	Healthy	E. coli	A	A	ST746	CTX-M-9	negtive	positive	6	22	6	6	19	19	14	6	28	23	33	19	21	25	15	20	14	6	20	22	15	8	11	6	22	7	6	27	15	21	21
38_186_2	40519									E. cloacae	−	1	new	CTX-M-9	positive	positive	6	7	6	6	17	15	8	6	28	17	23	13	6	25	10	18	15	16	27	22	15	15	28	6	25	18	6	27	16	22	23
39_189	40453	2015-06-30	Anas platyrhynchos	Marine	Omnivorous	Urban / Countryside	Sedentary	Juvenile	Healthy	E. coli	A	A	ST746	CTX-M-9	positive	positive	6	21	6	6	20	19	14	6	29	24	33	28	20	24	27	20	16	19	26	21	20	18	27	24	24	20	6	28	22	30	29
40_190	40454	2015-06-30	Anas platyrhynchos	Marine	Omnivorous	Urban / Countryside	Sedentary	Juvenile	Healthy	E. coli	A	A	ST746	CTX-M-9	negtive	positive	6	22	6	6	20	18	15	6	28	23	34	28	21	23	26	20	16	6	20	20	16	8	12	6	25	8	6	27	16	21	20
40_190_2	40520									E. cloacae	−	6	ND	CTX-M-9	positive	positive	6	7	6	6	16	15	9	6	27	16	22	13	6	24	10	18	13	6	20	22	13	7	10	6	24	8	6	28	16	21	22
41_195	40455	2015-06-30	Parus major	Terrestrial	Insectivore	Urban / Countryside	Sedentary	Juvenile	Healthy	E. coli	B1	B	ST1246	CTX-M-9	positive	positive	6	23	6	6	20	19	13	6	29	23	35	20	23	26	17	22	15	6	19	20	15	9	10	6	26	9	6	29	17	22	23
41_195_2	40456									E. coli	A	A	ST746	CTX-M-9	positive	positive	6	22	6	6	19	19	13	6	28	22	34	18	19	24	15	20	16	6	21	21	18	9	12	6	24	8	6	27	15	21	21
41_195_3	40521									E. cloacae	−	4	ST104	CTX-M-9	negtive	positive	6	7	6	6	22	19	15	6	29	25	31	30	8	27	31	24	14	6	19	22	13	8	11	6	23	8	6	26	15	21	22
42_196	40457	2015-06-30	Parus major	Terrestrial	Insectivore	Urban / Countryside	Sedentary	Juvenile	Healthy	E. coli	A	A	ST746	CTX-M-9	positive	positive	6	22	6	6	19	18	13	6	28	22	33	18	20	24	16	21	15	6	21	21	17	9	12	6	23	7	6	27	15	21	21
43_200	40458	2015-06-30	Bubo bubo	Terrestrial	Carnivorous	Countryside	Europe	Adult	Sick	E. coli	B1	G	ST224	CTX-M-1	−	−	6	19	6	6	19	18	10	6	27	20	33	19	23	26	13	22	12	6	19	21	15	8	11	6	18	6	6	6	6	6	6
44_206	40459	2015-06-30	Columba livia	Terrestrial	Granivorous	Urban	Sedentary	Juvenile	Healthy	E. coli	A	A	ST746	CTX-M-9	positive	positive	6	21	6	6	20	18	13	6	28	21	34	19	21	23	15	19	13	6	20	21	17	8	11	6	24	7	6	27	16	20	20
45_209	40460	2015-06-30	Bubo bubo	Terrestrial	Carnivorous	Countryside	Sedentary	Juvenile	Injured	E. coli	A	A	ST746	CTX-M-9	negtive	negative	6	21	6	6	19	18	13	6	28	22	31	19	20	24	16	20	13	6	19	21	15	8	12	6	23	8	6	27	16	20	20
45_209_2	40522									E. cloacae	−	3	ST78	CTX-M-9	negtive	positive	6	7	6	6	14	14	12	6	26	21	29	21	6	25	24	20	17	19	26	23	20	17	28	27	25	19	6	6	6	6	6
46_212	40461	2015-06-30	Circaetus gallicus	Terrestrial	Carnivorous	Countryside	Africa	Adult	Injured	E. coli	B1	O	ST155	CTX-M-1	−	−	6	23	6	6	16	13	8	6	28	22	35	26	26	22	21	17	20	23	26	20	26	23	26	27	28	6	6	31	25	35	35
47_213	40523	2015-06-30	Upupa epops	Terrestrial	Insectivore	Countryside	Africa	Juvenile	Injured	E. cloacae	−	1	new	CTX-M-9	positive	positive	6	7	6	6	17	15	9	6	26	16	24	14	6	25	10	18	12	6	18	21	13	6	9	6	24	8	6	27	17	21	22
48_214	40463	2015-06-30	Upupa epops	Terrestrial	Insectivore	Countryside	Africa	Juvenile	Injured	E. coli	B1	N	ST155	CTX-M-1	−	−	6	19	6	6	17	14	8	6	28	21	34	26	24	22	22	16	6	25	27	19	26	25	28	26	26	6	6	6	20	30	29
49_219	40524	2015-06-30	Hirundo rustica	Terrestrial	Insectivore	Countryside	Africa	Juvenile	Healthy	E. cloacae	−	4	ST104	CTX-M-9	negtive	positive	6	7	6	6	22	20	16	6	29	26	32	29	6	28	31	24	12	6	20	22	14	6	10	6	20	8	6	26	15	20	22
50_220	40464	2015-06-30	Delichon urbicum	Terrestrial	Insectivore	Urban	Africa	Adult	Injured	E. coli	A	A	ST746	CTX-M-9	positive	positive	6	21	6	6	20	19	13	6	28	22	34	19	21	23	15	20	11	6	19	20	15	8	10	6	23	6	6	26	15	20	20
51_221	40525	2015-06-30	Delichon urbicum	Terrestrial	Insectivore	Urban	Africa	Juvenile	Healthy	E. cloacae	−	4	ST104	CTX-M-9	negtive	positive	6	7	6	6	22	19	15	6	29	25	32	30	6	29	31	23	14	6	21	22	13	6	10	6	22	8	6	27	15	21	23
51_221_2	40526									E. cloacae	−	3	ST78	CTX-M-9	negtive	positive	6	7	6	6	15	14	11	6	25	21	31	21	7	26	21	19	18	20	26	23	20	17	28	25	24	19	6	6	6	6	6
52_222	40465	2015-06-30	Ptyonoprogne rupestris	Terrestrial	Insectivore	Urban / Countryside	Africa	Adult	Injured	E. coli	B1	B	ST1246	CTX-M-9	positive	positive	6	22	6	6	21	19	13	6	29	23	35	20	25	26	18	22	13	6	19	21	15	8	10	6	25	9	6	27	14	18	22
52_222_2	40466									E. coli	A	A	ST746	CTX-M-9	negtive	negative	6	22	6	6	19	19	13	6	29	23	34	18	21	25	14	20	13	8	22	19	17	10	14	6	23	8	6	28	15	20	20
52_222_3	40527									E. cloacae	−	3	ST78	CTX-M-9	positive	positive	6	7	6	6	13	13	8	6	25	19	28	12	8	24	9	17	15	16	27	22	18	15	25	6	22	18	6	6	6	6	6
53_225	40467	2015-06-30	Hirundo rustica	Terrestrial	Insectivore	Countryside	Africa	Juvenile	Healthy	E. coli	A	A	ST746	CTX-M-9	positive	positive	6	22	6	6	19	18	13	6	28	22	32	19	21	24	14	20	13	6	21	21	15	8	11	6	25	8	6	28	15	21	21
53_225_2	40528									E. cloacae	−	4	ST104	CTX-M-9	negtive	positive	6	7	6	6	22	18	16	6	28	25	31	28	7	27	29	22	13	6	19	22	12	7	11	6	21	8	6	25	14	20	21
54_228	40529	2015-06-30	Hirundo rustica	Terrestrial	Insectivore	Countryside	Africa	Juvenile	Healthy	E. cloacae	−	4	ST104	CTX-M-9	negtive	positive	6	6	6	6	22	19	16	6	29	26	32	30	6	29	32	24	14	6	20	22	14	8	12	6	22	9	6	27	15	21	23
54_228_2	40530									E. cloacae	−	3	ST78	CTX-M-9	positive	positive	6	7	6	6	13	13	9	6	26	19	29	10	7	23	7	18	15	17	27	22	18	15	28	6	24	20	6	6	6	6	6
55_229	40531	2015-06-30	Hirundo rustica	Terrestrial	Insectivore	Countryside	Africa	Juvenile	Healthy	E. cloacae	−	4	ST104	CTX-M-9	positive	positive	6	6	6	6	21	18	12	6	28	23	31	18	7	27	13	22	15	6	20	22	14	6	12	6	22	8	6	27	15	21	22
56_230	40468	2015-06-30	Hirundo rustica	Terrestrial	Insectivore	Countryside	Africa	Juvenile	Healthy	E. coli	A	A	ST746	CTX-M-9	positive	positive	6	21	6	6	20	18	13	6	28	22	32	18	21	24	16	20	13	6	21	21	16	7	11	6	24	6	6	28	16	19	21
57_231	40532	2015-06-30	Hirundo rustica	Terrestrial	Insectivore	Countryside	Africa	Juvenile	Healthy	E. cloacae	−	2	ST135	CTX-M-9	negtive	positive	6	7	6	6	21	19	15	6	28	24	30	29	7	27	30	23	15	6	20	21	14	6	12	6	23	8	6	27	15	22	22
58_232	40469	2015-07-09	Ptyonoprogne rupestris	Terrestrial	Insectivore	Urban / Countryside	Africa	Adult	Injured	E. coli	A	A	ST746	CTX-M-9	positive	positive	6	22	6	6	19	19	13	6	29	22	33	19	20	25	14	20	14	6	20	21	15	8	10	6	25	6	6	28	16	21	21
59_235	40533	2015-07-09	Otus scops	Terrestrial	Insectivore	Urban	Africa	Juvenile	Healthy	E. cloacae	−	3	ST78	CTX-M-9	negtive	positive	6	7	6	6	14	13	12	6	26	21	29	23	7	25	24	20	18	19	28	23	20	17	27	26	23	19	6	6	6	6	6
60_240	40470	2015-07-09	Apus apus	Terrestrial	Insectivore	Urban	Africa	Juvenile	Healthy	E. coli	A	A	ST746	CTX-M-9	negtive	positive	6	22	6	6	20	19	15	6	28	23	33	28	21	24	26	19	14	6	18	19	14	8	10	6	24	8	6	27	19	31	29
60_240_2	40534									E. cloacae	−	2	ST135	CTX-M-9	negtive	positive	9	9	6	6	22	20	17	6	31	25	36	32	9	31	36	25	16	19	26	23	20	17	28	23	23	21	6	31	22	32	31
60_240_3	41367									Citrobacter spp	−	ND	ND	CTX-M-9	positive	positive	6	7	6	6	19	16	9	6	29	18	26	13	6	25	11	19	15	16	28	24	18	15	29	6	25	19	6	30	18	23	23
61_243	40471	2015-07-02	Apus apus	Terrestrial	Insectivore	Urban	Africa	Juvenile	Healthy	E. coli	A	A	ST746	CTX-M-9	positive	positive	6	22	6	6	20	20	13	6	28	23	35	20	21	25	16	21	15	7	20	20	17	9	12	6	23	6	6	28	16	20	21
62_244	40535	2015-07-02	Apus apus	Terrestrial	Insectivore	Urban	Africa	Adult	Injured	E. cloacae	−	1	new	CTX-M-9	positive	positive	6	7	6	6	16	15	8	6	27	18	26	14	6	23	9	19	11	6	18	22	12	6	8	6	23	8	6	27	17	20	21
63_245	40472	2015-07-09	Apus apus	Terrestrial	Insectivore	Urban	Africa	Juvenile	Injured	E. coli	B1	O	ST155	CTX-M-1	−	−	6	21	6	6	17	12	7	6	29	22	33	25	27	22	22	17	19	22	24	19	26	22	24	26	28	6	6	31	24	35	35
64_250	40473	2015-06-25	Upupa epops	Terrestrial	Insectivore	Countryside	Africa	Juvenile	Injured	E. coli	B1	B	ST1246	CTX-M-9	positive	positive	6	21	6	6	21	20	13	6	29	23	34	20	26	27	18	22	13	6	18	20	15	7	9	6	26	9	6	28	16	21	23
65_251	40474	2015-07-09	Columba livia	Terrestrial	Granivorous	Urban	Sedentary	Adult	Injured	E. coli	A	A	ST746	CTX-M-9	positive	positive	6	21	6	6	19	20	14	6	28	21	32	19	20	24	12	20	14	14	24	19	15	12	27	6	22	19	6	27	22	29	29
65_251_2	40475									E. coli	A	A	ST746	CTX-M-9	positive	positive	6	21	6	6	19	18	13	6	28	21	33	19	20	23	14	19	13	6	19	21	16	8	12	6	24	6	6	28	15	20	20
66_252	40476	2015-07-09	Streptopelia decaocto	Terrestrial	Granivorous	Urban	Sedentary	Juvenile	Sick	E. coli	A	A	ST746	CTX-M-9	positive	positive	6	22	6	6	21	19	14	6	28	22	34	28	20	24	25	19	16	19	25	21	20	18	27	22	24	18	6	28	22	30	28
66_252_2	40537									E. cloacae	−	4	ST104	CTX-M-9	negtive	positive	6	6	6	6	21	20	17	6	28	25	32	29	6	28	31	25	15	6	20	22	15	6	12	6	22	7	6	27	9	21	22
67_255	40538	2015-07-15	Pica pica	Terrestrial	Omnivorous	Urban / Countryside	Sedentary	Juvenile	Injured	E. cloacae	−	3	ST78	CTX-M-9	positive	positive	6	8	6	6	12	13	10	6	25	21	29	9	6	24	6	18	16	16	29	24	18	15	28	6	27	20	6	6	6	6	6
67_255_2	40539									E. cloacae	−	4	ST104	CTX-M-9	negtive	positive	6	8	6	6	22	20	16	6	30	25	32	29	6	30	30	24	14	6	20	23	14	6	13	6	23	8	6	27	11	21	23
68_257	40478	2015-07-15	Pica pica	Terrestrial	Omnivorous	Urban / Countryside	Sedentary	Juvenile	Sick	E. coli	A	A	ST746	CTX-M-9	negtive	positive	6	22	6	6	20	19	15	6	28	22	34	27	20	23	26	20	16	6	20	20	16	9	12	21	24	8	6	28	22	30	28
68_257_2	40479									E. coli	B1	H	ST162	CTX-M-9	positive	positive	6	22	6	6	20	18	15	6	29	22	35	29	24	26	28	23	16	18	24	20	20	17	27	25	25	22	6	26	20	31	28
68_257_3	40540									E. cloacae	−	2	ST135	CTX-M-9	positive	positive	6	7	6	6	20	19	12	6	30	21	33	18	8	28	16	24	15	6	21	23	14	9	13	6	25	8	6	32	14	20	24
68_257_4	40541									E. cloacae	−	3	ST78	CTX-M-9	positive	positive	6	7	6	6	15	14	11	6	23	20	29	21	7	26	22	20	17	19	28	22	20	17	29	24	24	18	6	6	6	6	6
69_258	40480	2015-07-15	Garrulus glandarius	Terrestrial	Omnivorous	Countryside	Sedentary	Juvenile	Healthy	E. coli	A	A	ST746	CTX-M-9	positive	positive	6	21	6	6	19	19	13	6	29	22	33	19	20	24	16	20	15	6	20	20	14	10	11	6	25	8	6	27	15	20	20
70_261	40481	2015-07-15	Turdus merula	Terrestrial	Omnivorous	Urban / Countryside	Europe	Juvenile	Healthy	E. coli	A	I	ND	CTX-M-9	positive	negative	6	24	6	6	21	19	14	6	30	23	35	21	25	25	19	22	15	18	24	21	18	15	28	6	27	23	6	28	24	32	31
71_267	40542	2015-07-15	Delichon urbicum	Terrestrial	Insectivore	Urban	Africa			E. cloacae	−	1	new	CTX-M-9	positive	positive	6	8	6	6	17	17	8	6	29	20	27	14	6	27	11	19	11	6	20	23	14	8	9	6	24	8	6	29	17	21	22
72_268	40482	2015-07-15	Delichon urbicum	Terrestrial	Insectivore	Urban	Africa			E. coli	A	A	ST746	CTX-M-9	positive	positive	6	21	6	6	19	18	13	6	29	22	34	19	21	25	15	21	14	6	20	21	15	8	11	6	24	8	6	28	15	21	20
72_268_2	40543									E. cloacae	−	1	new	CTX-M-9	positive	positive	6	7	6	6	18	17	8	6	29	18	27	14	6	26	11	20	11	6	20	22	14	9	9	6	26	8	6	30	16	22	22
73_270	40483	2015-07-15	Otus scops	Terrestrial	Insectivore	Urban	Africa	Adult	Injured	E. coli	A	A	ST746	CTX-M-9	positive	positive	6	22	6	6	20	20	14	6	29	23	36	20	20	25	16	21	15	7	21	21	16	8	12	6	25	7	6	28	16	21	21
74_271	40484	2015-07-15	Milvus migrans	Terrestrial	Carnivorous	Urban / Countryside	Africa	Adult	Injured	E. coli	B1	J	ND	CTX-M-9	positive	positive	6	20	6	6	20	19	9	6	27	20	35	21	26	28	17	22	16	19	25	20	21	19	26	6	25	24	6	6	6	18	20
75_273	40485	2015-07-15	Apus apus	Terrestrial	Insectivore	Urban	Africa	Juvenile	Healthy	E. coli	B1	B	ST1246	CTX-M-9	positive	positive	6	23	6	6	20	19	13	6	29	23	35	21	25	25	18	22	9	6	17	18	12	6	12	6	27	9	6	27	16	21	22
76_276	41380	2015-07-15	Apus apus	Terrestrial	Insectivore	Urban	Africa	Juvenile	Healthy	E. coli	B2	K	ST1643	CTX-M-9	positive	positive	6	22	6	6	21	18	9	6	27	20	36	18	26	26	17	22	6	6	26	20	18	15	28	6	26	23	6	6	23	33	35
76_276_2	40544									E. cloacae	−	2	ST135	CTX-M-9	positive	positive	6	7	6	6	18	17	9	6	29	12	30	13	6	28	10	21	13	6	20	24	14	8	9	6	24	6	6	6	13	18	19
77_282	40486	2015-07-15	Apus apus	Terrestrial	Insectivore	Urban	Africa	Juvenile	Healthy	E. coli	B1	B	ST1246	CTX-M-9	positive	positive	6	23	6	6	20	19	13	6	27	24	34	21	25	26	17	21	8	6	18	18	12	6	10	6	26	8	6	28	16	20	22
78_286	40545	2015-07-15	Apus apus	Terrestrial	Insectivore	Urban	Africa	Juvenile	Healthy	E. cloacae	−	2	ST135	CTX-M-9	positive	positive	6	6	6	6	19	18	11	6	30	19	30	18	8	27	16	22	14	6	21	22	16	8	11	6	24	8	6	31	16	20	23
79_297	40488	2015-07-15	Apus apus	Terrestrial	Insectivore	Urban	Africa	Juvenile	Healthy	E. coli	A	A	ST746	CTX-M-9	positive	positive	6	22	6	6	20	20	16	6	29	16	33	29	21	25	26	20	16	18	26	20	19	17	27	20	25	20	6	28	21	30	28
80_298	40489	2015-07-15	Apus apus	Terrestrial	Insectivore	Urban	Africa	Juvenile	Healthy	E. coli	B1	B	ST1246	CTX-M-9	negtive	positive	6	23	6	6	21	19	14	6	30	24	36	30	27	27	28	22	10	6	18	20	16	6	10	6	27	9	6	28	16	22	23
81_300	40490	2015-07-15	Apus apus	Terrestrial	Insectivore	Urban	Africa	Juvenile	Injured	E. coli	B1	B	ST1246	CTX-M-9	positive	positive	6	24	6	6	21	20	12	6	29	24	35	21	27	27	18	22	15	16	26	20	18	14	29	6	25	23	6	28	24	32	34
82_302	40491	2015-07-15	Apus apus	Terrestrial	Insectivore	Urban	Africa	Juvenile	Healthy	E. coli	B1	B	ST1246	CTX-M-9	positive	positive	6	22	6	6	21	19	14	6	29	24	34	29	26	25	29	21	9	6	17	19	12	6	12	6	27	9	6	28	15	21	22
82_302_2	40546									E. cloacae	−	1	new	CTX-M-9	positive	positive	6	6	6	6	18	16	8	6	29	17	26	12	6	26	10	20	11	6	21	23	14	6	9	6	25	8	6	29	15	21	23
83_307	40493	2015-07-16	Apus apus	Terrestrial	Insectivore	Urban	Africa	Juvenile	Healthy	E. coli	B1	B	ST1246	CTX-M-9	positive	positive	6	23	6	6	20	19	11	6	29	24	35	21	26	26	18	22	9	6	19	20	12	6	12	6	26	8	6	28	16	21	23
84_309	40494	2015-07-16	Athene noctua	Terrestrial	Carnivorous	Urban / Countryside	Sedentary	Juvenile	Healthy	E. coli	B1	B	ST1246	CTX-M-9	positive	positive	6	22	6	6	20	18	11	6	29	24	33	20	26	25	15	22	9	6	18	20	13	6	12	6	27	9	6	28	16	22	22
85_310	40495	2015-07-16	Apus apus	Terrestrial	Insectivore	Urban	Africa	Juvenile	Healthy	E. coli	B1	M	ST4054	CTX-M-9	positive	positive	6	23	6	6	21	19	13	6	29	25	33	20	25	26	20	21	13	6	17	19	14	6	10	6	25	8	6	28	12	21	21
86_311	40496	2015-07-20	Tyto alba	Terrestrial	Carnivorous	Urban / Countryside	Sedentary	Adult	Injured	E. coli	A	A	ST746	CTX-M-9	positive	positive	6	21	6	6	18	18	12	6	28	22	32	19	20	24	15	20	13	6	20	21	15	9	12	6	23	8	6	28	16	21	20
87_312	40497	2015-07-21	Coracias garrulus	Terrestrial	Omnivorous	Countryside	Africa	Juvenile	Healthy	E. coli	D	L	ST174	CTX-M-9	positive	positive	6	18	6	6	20	18	8	6	25	17	33	21	26	26	16	23	11	6	17	20	15	8	9	6	6	6	6	6	14	21	22
88_313	40498	2015-07-19	Cuculus canorus	Terrestrial	Insectivore	Urban	Africa	Adult	Injured	E. coli	B1	B	ST1246	CTX-M-9	positive	positive	6	23	6	6	20	19	12	6	28	24	34	20	25	25	18	22	14	6	20	20	15	9	10	6	26	9	6	29	17	22	23
88_313_2	40547									E. cloacae	−	1	new	CTX-M-9	positive	positive	6	7	6	6	17	18	8	6	28	18	25	13	6	27	9	19	12	6	20	23	14	6	9	6	27	7	6	29	16	20	23
89_315	40499	2015-07-21	Passer domesticus	Terrestrial	Granivorous	Urban	Sedentary	Juvenile	Injured	E. coli	B1	M	ST4054	CTX-M-9	positive	positive	6	23	6	6	21	19	13	6	30	25	35	21	25	26	20	22	13	6	18	20	15	6	8	6	23	8	6	29	10	20	19
90_320	40500	2015-07-17	Otus scops	Terrestrial	Insectivore	Urban	Africa	Juvenile	Healthy	E. coli	B1	B	ST1246	CTX-M-9	positive	positive	6	23	6	6	19	18	12	6	28	23	34	14	26	25	13	22	15	6	19	20	14	9	11	6	26	8	6	29	16	19	22
91_325	40548	2015-07-21	Merops apiaster	Terrestrial	Insectivore	Countryside	Africa	Juvenile	Injured	E. cloacae	−	3	ST78	CTX-M-9	positive	positive	6	7	6	6	15	15	9	6	26	21	36	12	6	25	8	18	18	21	29	27	20	18	30	6	22	19	6	6	6	6	6
91_325_2	40549									E. cloacae	−	4	ST104	CTX-M-9	negtive	positive	6	7	6	6	22	19	15	6	30	25	31	30	7	27	31	25	12	6	20	22	14	6	12	6	23	7	6	28	15	22	23
92_332	40550	2015-07-23	Otus scops	Terrestrial	Insectivore	Urban	Africa	Juvenile	Healthy	E. cloacae	−	2	ST135	CTX-M-9	positive	positive	6	8	6	6	20	18	13	6	29	15	32	18	8	29	16	24	15	6	21	23	15	8	11	6	25	8	6	32	14	21	22
93_334	40501	2015-07-23	Otus scops	Terrestrial	Insectivore	Urban	Africa	Juvenile	Healthy	E. coli	A	A	ST746	CTX-M-9	positive	positive	6	22	6	6	19	20	11	6	28	22	34	18	19	24	15	20	14	6	20	21	16	9	12	6	24	7	6	28	16	20	19
94_347	41368	2015-09-02	Oriolus oriolus	Terrestrial	Insectivore	Countryside	Africa	Juvenile	Injured	E. cloacae	−	3	ST78	CTX-M-9	positive	positive	6	8	6	6	8	10	8	6	20	11	25	9	6	22	6	18	14	6	20	23	16	8	12	6	21	6	6	6	6	6	6
94_347_2	41369									E. cloacae	−	1	new	CTX-M-9	positive	positive	6	6	6	6	17	14	8	6	26	13	23	12	6	24	9	18	12	6	20	23	14	8	9	6	24	7	6	28	17	21	23
95_352	41381	2015-09-02	Larus michahellis	Terrestrial	Omnivorous	Urban	Sedentary	Adult	Sick	E. coli	A	A	ST746	CTX-M-9	positive	positive	6	23	6	6	19	18	14	6	29	21	32	18	21	24	15	20	15	6	20	22	16	9	11	6	23	8	6	27	15	22	21
95_352_2	41382									E. coli	B1	W	ST224	CTX-M-1	−	−	6	24	6	6	11	10	6	6	30	25	33	19	25	18	13	13	15	6	25	21	27	8	26	10	21	29	6	6	6	6	6
95_352_3	41372									E. cloacae	−	5	ND	CTX-M-9	positive	positive	6	9	6	6	17	16	11	6	27	21	33	13	6	24	9	19	15	15	26	22	17	13	28	6	22	20	6	26	20	31	30
96_374	41373	2015-09-17	Columba livia	Terrestrial	Granivorous	Urban	Sedentary	Juvenile	Sick	E. cloacae	−	2	ST135	CTX-M-9	positive	positive	6	7	6	6	21	18	13	6	29	15	31	16	8	27	17	23	16	6	22	23	16	8	13	6	24	8	6	30	14	20	23
97_386	41374	2015-09-21	Pernis apivorus	Terrestrial	Carnivorous	Countryside	Africa	Juvenile	Injured	E. cloacae	−	9	ND	CTX-M-1	−	−	6	8	6	6	6	6	6	6	13	8	22	6	6	12	6	9	6	14	24	24	27	13	22	6	26	6	6	6	6	6	6
98_393	41375	2015-09-29	Bubo bubo	Terrestrial	Carnivorous	Countryside	Sedentary	Juvenile	Healthy	E. cloacae	−	1	new	CTX-M-9	positive	positive	6	7	6	6	17	15	10	6	28	17	24	12	6	25	8	20	11	6	20	22	13	8	9	6	25	8	6	28	15	21	22
98_393_2	41376									E. cloacae	−	3	ST78	CTX-M-9	positive	positive	6	7	6	6	10	10	7	6	23	11	25	9	6	22	6	18	16	6	21	24	16	8	12	6	22	6	6	6	6	6	6
99_409	41377	2005-10-13	Columba livia	Terrestrial	Granivorous	Urban	Sedentary	Juvenile	Healthy	E. cloacae	−	2	ST135	CTX-M-9	positive	positive	6	7	6	6	20	17	12	6	30	18	31	17	8	28	15	22	15	6	21	24	16	8	12	6	23	8	6	30	15	20	23
99_409_2	41378									E. cloacae	−	7	ND	CTX-M-9	positive	positive	6	8	6	6	21	19	17	6	29	12	21	29	6	28	26	21	17	8	21	23	17	9	13	6	24	8	6	26	15	18	19
100_413	41386	2005-10-13	Larus michahellis	Marine	Omnivorous	Urban	Sedentary	Adult	Injured	E. coli	B1	P	ST155	CTX-M-1	−	−	6	20	6	6	18	13	8	6	29	20	34	26	24	21	22	17	6	25	27	21	27	24	29	26	26	6	6	6	22	30	30
100_413_2	41379									E. cloacae	−	8	ND	CTX-M-9	positive	positive	6	7	6	6	20	17	13	6	29	15	31	17	8	28	15	23	16	6	21	24	17	8	12	6	25	8	6	30	14	21	23
101_430	41387	2015-10-17	Emberiza cia	Terrestrial	Insectivore	Countryside	Europe / North Africa	Adult	Injured	E. coli	B1	P	ST155	CTX-M-1	−	−	6	19	6	6	18	14	9	6	29	19	35	27	24	21	21	18	6	25	29	22	27	25	32	27	27	6	6	6	20	31	29
102_437	41388	2015-11-03	Larus michahellis	Marine	Omnivorous	Urban	Sedentary	Adult	Injured	E. coli	B2	X	ST136	CTX-M-1	−	−	6	23	6	6	16	13	10	6	29	22	34	26	26	22	22	17	20	22	27	21	29	25	32	26	26	25	8	29	22	32	31

## Sheet: Mammals_ESBL_collection
Ainmal number	Strain number	Sampling date	Animal species	Physiological state	Sanitary state	Bacterial species	Phylogeny	PFGE profile	MLST	CTX-M enzyme	amoxicillin	amoxicillin + clavulanic acid	cefalotin	cefuroxime	cefotaxim	ceftiofur	piperacillin	ticarcillin	piperacillin + tazobactam	ticarcillin + clavulanic acid	ertapenem	ceftazidime	cefoxitin	cefepime	aztreonam	cefquinome	streptomycin	kanamycin	amikacin	apramycin	gentamicin	tobramycin	netilmicin	chloramphenicol	florfenicol	tetracycline	sulfonamides	trimethorpim	nalidixic acid	enrofloxacin	ofloxacin
A1_140	40430	2015-06-15	Oryctolagus cuniculus	Juvenile	Sick	E. coli	B1	C	ST223	CTX-M-9	6	22	6	6	20	19	12	6	30	6	34	20	27	26	19	22	14	6	18	18	15	8	9	6	24	8	6	28	15	21	22
A2_143	40431	2015-06-16	Lepus europaeus	Juvenile	Sick	E. coli	B1	C	ST223	CTX-M-9	6	21	6	6	20	18	12	6	28	6	33	19	25	25	17	22	13	6	17	18	14	6	8	6	25	8	6	28	16	22	22
A3_144	40432	2015-06-16	Lepus europaeus	Juvenile	Sick	E. coli	B1	C	ST223	CTX-M-9	6	23	6	6	20	18	12	6	30	6	34	21	27	26	19	21	14	6	18	18	15	6	11	6	26	8	6	28	16	23	24
A4_145	40433	2015-06-16	Sciurus vulgaris	Juvenile	Healthy	E. coli	B1	B	ST1246	CTX-M-9	6	22	6	6	20	19	12	6	29	6	33	20	27	26	18	21	14	6	19	20	16	8	11	6	26	8	6	28	16	22	23
A5_166	40440	2015-06-18	Vulpes vulpes	Juvenile	Healthy	E. coli	B1	C	ST223	CTX-M-9	6	21	6	6	20	18	12	6	29	7	34	19	26	25	18	16	13	6	18	20	16	6	11	6	25	6	6	29	15	20	23
A6_167	40441	2015-06-18	Vulpes vulpes	Juvenile	Healthy	E. coli	B1	O	ST155	CTX-M-1	6	19	6	6	16	13	8	6	28	6	32	25	26	21	22	15	18	22	26	20	26	21	29	24	28	6	6	32	24	32	35
A7_168	40442	2015-06-18	Vulpes vulpes	Juvenile	Healthy	E. coli	B1	O	ST155	CTX-M-1	6	19	6	6	16	14	9	6	29	6	33	26	26	23	22	17	19	23	26	19	26	23	26	25	26	6	6	30	25	33	34
A8_169	40443	2015-06-18	Vulpes vulpes	Juvenile	Healthy	E. coli	B1	O	ST155	CTX-M-1	6	21	6	6	16	14	8	6	28	6	33	26	27	22	22	16	18	24	25	21	26	24	25	26	27	6	6	31	25	37	36
